# Supplementary material for: Anticoagulation after Anterior Myocardial Infarction and the Risk of Stroke
Source: PLoS One. 2010 Aug 13;5(8):e12150. doi: 10.1371/journal.pone.0012150 (PMC2921337; doi:10.1371/journal.pone.0012150)
Supplement: Table S1 — International Classification of Diseases Codes. (0.03 MB XLS) [file pone.0012150.s001.xls]

## Sheet: Sheet1
Name of Diagnosis	ICD-10 Codes	ICD-9 Codes
Acute myocardial infarction	I21, I22	410
Atrial fibrillation	I480	4273
Atrial flutter	I481	4273
Stroke
Ischemic stroke	I63, I64, G46	434, 436
Intracerebral hemorrhage	I61, I62	431, 432
Transient ischemic attack	G45	435
Upper Gastrointestinal Hemorrhage
Gastric ulcer, acute with hemorrhage	K250	5310
Duodenal ulcer, acute with hemorrhage	K260	5320
Gastrojejunal ulcer, acute with hemorrhage	K280	5340
Hematemesis	K920	5780
Melena	K921	5781
Gastrointestinal hemorrhage, unspecified	K922	5789
